# Supplementary material for: TCGEx: a powerful visual interface for exploring and analyzing cancer gene expression data
Source: EMBO Rep. 2025 Mar 3;26(7):1863–90. doi: 10.1038/s44319-025-00407-7 (PMC11976970; doi:10.1038/s44319-025-00407-7)
Supplement: Supplementary file 1 — Table EV-1 [file 44319_2025_407_MOESM1_ESM.xlsx]

## Sheet: Sheet1
Features	TCGEx	UCSC Xena	GEPIA- 2	Stanford TCGA-CE	Regulome Explorer	OncoDB	Web-TCGA	OncoLnc	cBioPortal
Kaplan Meier Survival Analysis	✓	✓	✓	×	×	✓	×	✓	✓
Cox Proportional Hazards	✓	×	×	×	×	×	×	✓	✓
Metadata Analysis	✓	✓	×	✓	✓	✓	✓	×	✓
Correlation Analysis	✓	✓	✓	×	✓	✓	✓	×	✓
Hierarchical Clustering (Heatmap)	✓	×	×	×	×	×	×	×	✓
Gene Set Enrichment Analysis	✓	×	×	×	×	×	×	×	✓
Receiver Operating Characteristic Analysis	✓	×	×	×	×	×	×	×	×
Dimensionality Reduction (PCA)	✓	×	✓	×	×	×	×	×	×
Machine Learning Algorithms	✓ (Ridge, Lasso, Elastic Net)	×	×	✓ (Elastic Net)	×	×	×	×	×
Subset-Specific Analysis	✓	×	×	×	×	×	×	×	✓
Integration of Multiple Datasets	✓	×	✓	×	×	×	×	×	✓
Accession	https://tcgex.iyte.edu.tr/	https://xena.ucsc.edu/	http://gepia2.cancer-pku.cn/#index	https://genomeportal.stanford.edu/pan-tcga/	https://explorer-cancerregulome.systemsbiology.net/	https://oncodb.org/	https://github.com/mxxdxxx/web-TCGA	https://www.oncolnc.org/	https://www.cbioportal.org/
Table-EV1. Comparison of the features of TCGEx with some of the key tools in the field
