# Supplementary material for: TCGEx: a powerful visual interface for exploring and analyzing cancer gene expression data
Source: EMBO Rep. 2025 Mar 3;26(7):1863–90. doi: 10.1038/s44319-025-00407-7 (PMC11976970; doi:10.1038/s44319-025-00407-7)
Supplement: Supplementary file 2 — Table EV-2 [file 44319_2025_407_MOESM2_ESM.xlsx]

## Sheet: Sheet1
Gene/Geneset	AUC	Binarized as 1	Binarized as 0	Cancer Type
Hallmark IFNG (avg)	0.887	Immune	Keratin + MITF-low	TCGA SKCM
miR-155-5p	0.826	Immune	Keratin + MITF-low	TCGA SKCM
miR-150-5p	0.906	Immune	Keratin + MITF-low	TCGA SKCM
miR-150-3p	0.886	Immune	Keratin + MITF-low	TCGA SKCM
miR-142-3p	0.825	Immune	Keratin + MITF-low	TCGA SKCM
miR-7702	0.857	Immune	Keratin + MITF-low	TCGA SKCM
5 miRNAs (avg)	0.913	Immune	Keratin + MITF-low	TCGA SKCM
Hallmark IFNG + 5 miRNAs (avg)	0.893	Immune	Keratin + MITF-low	TCGA SKCM
Table-EV2. AUC values of ML-selected miRNAs alone or when averaged together with the IFNg-responsive genes.
