# Supplementary material for: TCGEx: a powerful visual interface for exploring and analyzing cancer gene expression data
Source: EMBO Rep. 2025 Mar 3;26(7):1863–90. doi: 10.1038/s44319-025-00407-7 (PMC11976970; doi:10.1038/s44319-025-00407-7)
Supplement: Supplementary file 3 — Table EV-3 [file 44319_2025_407_MOESM3_ESM.xlsx]

## Sheet: Sheet1
ID	Data Set Accession	N	Cancer Type	Pre On Post	Drug	Treatment Group	Survival Data	Library Prep	Tissue Source	Biosources	Clinical Trials ID	Platform	PMID
1	GSE67501	11	Kidney	Pre	Nivolumab	α-PD1	None	total	FFPE	Tissue	NCT00441337, NCT00730639, NCT01354431, NCT01358721	Microarray	27491898
2	GSE99070	10	Malignant Pleural Mesothelioma	Pre	Nivolumab	α-PD1	None	total	FFPE	Tissue	None	Microarray	29618661
3	GSE111414	20	NSCLC	Pre/On	Nivolumab	α-PD1	None	total	FFPE	PBMC	None	RNA-seq	30765392
4	GSE154538	26	GI cancer	Pre/Post	Nivolumab	α-PD1	None	polyA	Not stated	Tissue	None	RNA-seq	34014607
5	GSE158403	81	Melanoma	Pre/On	Durvalumab	α-PD-L1	OS	polyA	Not stated	Tissue	NCT02027961	RNA-seq	33288749
6	GSE165252	71	Esophageal	Pre/On/Post	Atezolizumab	α-PD-L1	None	total	Not stated	Tissue	NCT03087864	RNA-seq	33504550
7	GSE165278	22	Melanoma	Pre/Post	Ipilimumab	α-CTLA4	OS	total	Not stated	Tissue	NCT00796991,NCT00495066, NCT00920907, NCT00324155, NCT00162123, NCT0140045 and NCT00289640, NCT00495066, NCT00636168, NCT01515189, NCT00086489, NCT00471887	RNA-seq	33588426
8	GSE173839	71	Breast	Pre	Durvalumab	α-PD-L1	None	total	FFPE	Tissue	NCT01042379	Microarray	34143979
9	GSE176307	87	Bladder	Pre	Atezolizumab/Pembrolizumab/Nivolumab/Durvalumab/Avelumab	α-PD1/α-PD-L1	OS	total	FFPE	Tissue	None	RNA-seq	34294892
10	GSE179351	52	GI cancer (CRC & PDAC)	Pre/Post	Nivolumab+Ipilimumab	α-PD1/α-CTLA4	None	total	FF	Tissue	NCT03104439	RNA-seq	35122060
11	GSE179730	23	HNSC	Pre/Post	Nivolumab	α-PD1	OS	total	FF	Tissue	NCT03021993	RNA-seq	34755131
12	GSE181815	8	Thymic Carcinoma	Pre	Pembrolizumab	α-PD1	None	total	FFPE	Tissue	NCT02364076	RNA-seq	34622229
13	GSE183924	37	Esophageal	Pre	Drug	α-PD-L1	RFS	total	FFPE	Tissue	NCT02639065	RNA-seq	34604072
14	GSE186143	47	Melanoma	Pre	Nivolumab/Pembrolizumab/Ipilimumab+Nivolumab	α-PD1/α-PD1+α-PD-L1	None	total	FF	PBMC	None	RNA-seq	35027754
15	GSE190265	43	NSCLC	Pre	Nivolumab/Pembrolizumab	α-PD1	PFS	total	FFPE	Tissue	None	RNA-seq	35051357
16	GSE195832	56	HNSC	Pre/Post	Nivolumab	α-PD1	None	total	FFPE	Tissue	NCT03238365	RNA-seq	35262677
17	GSE194040	69	Breast	Pre	Pembrolizumab	α-PD1	None	total	FF	Tissue	NCT01042379	RNA-seq	35623341
18	Snyder	25	Bladder	Pre	Atezolizumab	α-PD-L1	OS	total	FFPE	Tissue	NCT02108652	RNA-seq	28552987
19	Uppaluri	42	HNSC	Pre/Post	Pembrolizumab	α-PD1	None	total	FFPE	Tissue	NCT02296684	RNA-seq	32665297
20	Braun	171	Kidney	Pre	Nivolumab	α-PD1	OS	total	FFPE	Tissue	NCT01358721,NCT01354431,NCT01668784	RNA-seq	32472114
21	Johnson	57	Melanoma / Lung	Pre/Post	Nivolumab/Pembrolizumab/Atezolizumab	α-PD1/α-PD-L1	None	total	Not stated	Tissue	None	RNA-seq	30568030
22	Hintzsche	14	Melanoma	Pre	Nivolumab/Pembrolizumab	α-PD1	None	polyA	Not stated	Tissue	None	RNA-seq	32708981
23	Motzer	354	Kidney	Pre	Avelumab	α-PD1	PFS	total	FFPE	Tissue	NCT02684006	RNA-seq	32895571
24	Choueiri	16	Kidney	Pre	Nivolumab	α-PD1	OS	total	FF	Tissue	NCT01358721	RNA-seq	27169994
25	Immotion	165	Kidney	Pre	Atezolizumab	α-PD-L1	None	total	Not stated	Tissue	None	RNA-seq	29867230
26	IMVigor210	298	Bladder	Pre	Atezolizumab	α-PD-L1	OS	total	FFPE	Tissue	NCT02108652	RNA-seq	28950298
27	Kim	45	GI cancer	Pre	Pembrolizumab	α-PD1	OS	total	FF	Tissue	NCT02589496	RNA-seq	30013197
28	Miao	17	Kidney	Pre	Nivolumab/Ipilimumab+Nivolumab	α-PD1/α-PD1+α-CTLA4	OS	total	FFPE	Tissue	None	RNA-seq	29301960
29	Du	50	Melanoma	Pre/On	Nivolumab/Atezolizumab/Pembrolizumab/Ipilimumab+Nivolumab	α-PD1/α-PD-L1	OS	total	FF	Tissue	None	RNA-seq	34654806
30	Gide	91	Melanoma	Pre/On	Nivolumab/Pembrolizumab/Ipiliumab+Nivolumab/Ipilimumab+Pembrolizumab	α-PD1/α-PD1+α-CTLA4	OS	total	FFPE	Tissue	None	RNA-seq	30753825
31	HugoLo_IPRES	26	Melanoma	Pre	Pembrolizumab	α-PD1	OS	polyA	Not stated	Tissue	None	RNA-seq	26997480
32	Lauss	25	Melanoma	Pre	Tumor Infiltrating Lymphocyte	TIL	OS	total	FF	Tissue	NCT00937625	RNA-seq	29170503
33	Lee	78	Melanoma	Pre/On	Nivolumab/Pembrolizumab	α-PD1	OS	total	FF	Tissue	None	RNA-seq	32312968
34	Liu	122	Melanoma	naive / prog	Nivolumab/Pembrolizumab	α-PD1	OS	total	FFPE	Tissue	None	RNA-seq	31792460
35	Riaz	98	Melanoma	Pre/On	Nivolumab	α-PD1	OS	total	Not stated	Tissue	NCT01621490	RNA-seq	29033130
36	VanAllen	41	Melanoma	Pre	Ipilimumab	α-CTLA4	OS	total	FFPE	Tissue	None	RNA-seq	26359337
37	GSE135222	27	NSCLC	Pre	Not stated	α-PD1/α-PD-L1	PFS	total	Not stated	Tissue	None	RNA-seq	31537801
38	GSE126044	16	NSCLC	Pre	Nivolumab/Pembrolizumab	α-PD1	None	total	Not stated	Tissue	None	RNA-seq	32879421
39	Shiuan	15	Kidney	On	Nivolumab/Atezolizumab	α-PD1/α-PD-L1	None	total	FFPE	Tissue	None	RNA-seq	33806963
40	Freeman	38	Melanoma	Pre / Post	Not stated	α-PD1/α-CTLA4	OS	polyA	FFPE	Tissue	None	RNA-seq	35243413
Table-EV3. Data sets featured in the IOSig platform and their associated studies
