# Supplementary material for: TCGEx: a powerful visual interface for exploring and analyzing cancer gene expression data
Source: EMBO Rep. 2025 Mar 3;26(7):1863–90. doi: 10.1038/s44319-025-00407-7 (PMC11976970; doi:10.1038/s44319-025-00407-7)
Supplement: Supplementary file 6 — Dataset EV-1 [file 44319_2025_407_MOESM6_ESM.xlsx]

## Sheet: Sheet1
TCGA Metadata Features (SOURCE: doi:10.1016/j.ccell.2016.04.002)	Description
meta.barcode	A special number given to each sample in the TCGA dataset that serves to encode details including the kind of cancer, the patient's ID, and the origin of the tissue.
meta.patient	The cancer patient from whom the biological sample was taken, giving related clinical information for TCGA study.
meta.sample	A particular biological sample, usually a tumor sample, taken from a patient and put through molecular testing.
meta.shortLetterCode	A short code representing a specific category or classification.
meta.definition	An explanation of a specific category or categorization of tumor types
meta.sample_submitter_id	The number that the submitter assigns to the sample
meta.sample_type_id	The ID standing in for the sample type
meta.tumor_descriptor	Characteristic of the tumor connected to the sample.
meta.sample_id	The ID assigned to the sample.
meta.sample_type	The type of the sample (e.g., tumor, normal)
meta.composition	The sample's constitution or composition.
meta.days_to_collection	the amount of time between the collection of a sample and a certain occurrence (such as a diagnosis or death).
meta.state	The state or condition associated with the sample (such as released).
meta.initial_weight	The initial weight of the sample.
meta.pathology_report_uuid	A pathology report's linked sample's special identification number.
meta.submitter_id	The ID that the submitter gave the sample.
meta.oct_embedded	Reveals if the sample was encased in an OCT compound (ideal cutting temperature)
meta.is_ffpe	Whether the sample is formalin-fixed and paraffin-embedded (FFPE) is indicated.
meta.tissue_type	The type of tissue from which the sample was obtained.
meta.synchronous_malignancy	Whether the sample is related with a synchronous malignancy is shown.
meta.ajcc_pathologic_stage	The tumor's pathologic stage as determined by the American Joint Committee on Cancer (AJCC) staging criteria.
meta.days_to_diagnosis	The number of days between sample collection and the diagnosis of the disease.
meta.treatments	Information on the patient's therapies.
meta.last_known_disease_status	The last known disease status of the patient.
meta.tissue_or_organ_of_origin	The organ or tissue from whence the tumor arose.
meta.days_to_last_follow_up	The number of days that have passed since the last follow-up before an event.
meta.age_at_diagnosis	The age of the patient at the time of diagnosis.
meta.primary_diagnosis	The primary diagnosis of the patient.
meta.prior_malignancy	Indicates whether the patient had a prior malignancy.
meta.year_of_diagnosis	The year in which the patient was diagnosed.
meta.prior_treatment	Whether the patient has already received therapy is indicated.
meta.ajcc_pathologic_t	The tumor's pathologic T stage as determined by the AJCC staging system.
meta.morphology	The morphology or histology of the tumor.
meta.ajcc_clinical_m	Based to the AJCC staging classification, the tumor is in the clinical M stage.
meta.ajcc_pathologic_n	The pathologic N stage of the tumor according to the AJCC staging system.
meta.classification_of_tumor	The classification of the tumor
meta.diagnosis_id	The unique identifier for the diagnosis.
meta.icd_10_code	The ICD-10 code associated with the diagnosis.
meta.site_of_resection_or_biopsy	The area where the biopsy or resection was done.
meta.tumor_grade	The grade of the tumor.
meta.progression_or_recurrence	Determines if the tumor is developing or returning.
meta.alcohol_history	Information about the patient's alcohol history.
meta.exposure_id	The unique identifier for the exposure.
meta.race	The race or ethnicity of the patient.
meta.gender	The gender of the patient.
meta.ethnicity	The ethnicity of the patient.
meta.vital_status	The vital status of the patient.
meta.age_at_index	The age of the patient at the index event.
meta.days_to_birth	The number of days elapsed since the patient's birth and the index event.
meta.year_of_birth	The year of the patient's birth.
meta.demographic_id	The unique identifier for the demographic information.
meta.year_of_death	The year of the patient's death.
meta.days_to_death	How many days passed between the index incident and the patient's passing.
meta.bcr_patient_barcode	The unique barcode for the patient.
meta.primary_site	The primary site of the tumor.
meta.project_id	The ID of the project associated with the sample (such as ACC).
meta.disease_type	The type of disease.
meta.name	The name or description of the sample.
meta.releasable	Indicates whether the sample is releasable.
meta.released	Indicates whether the sample has been released.
meta.days_to_event	The number of days between the index event and a specific event.
meta.Histology	The histology of the sample.
meta.C1A.C1B	C1A/C1B clustering from the original publication of Zheng et al. (doi: 10.1016/j.ccell.2016.04.002)
meta.mRNA_K4	The Cancer Genome Atlas (TCGA)-ACC patients into four groups based on mRNA K4 clustering: Steroid Phenotype High (HSP), HSP + Proliferation, Steroid Phenotype Low (LSP), and LSP + Proliferation (https://doi.org/10.1016/j.ccell.2016.04.002)
meta.MethyLevel	CpG island methylator phenotype (CIMP) low, medium, high
meta.miRNA.cluster	Cluster scoring method to identify miRNA interaction pairs and clusters (doi: 10.3390/genes10090702)
meta.SCNA.cluster	89 cancers were grouped into three categories with pronounced variations based on their arm-level alterations: chromosomal (n = 54; 61%); noisy (n = 27; 30%); and quiet (n = 8; 9%) (https://doi.org/10.1016/j.ccell.2016.04.002)
meta.protein.cluster	The clustering analysis of protein expression profiles
meta.COC	Through a Cluster of Cluster (CoC) analysis, they combined the ACC subgroups discovered across the DNA copy-number, DNA methylation, mRNA expression, and miRNA expression platforms. Three CoC subtypes were produced when the molecular categories were combined. doi: 10.1016/j.ccell.2016.04.002
meta.OncoSign	Recurrent cancer-driving alterations using OncoSign (Ciriello et al., 2013)
meta.purity	The purity of the sample.
meta.ploidy	The ploidy of the sample.
meta.genome_doublings	The number of genome doublings in the sample.
meta.ADS	To assess adrenocortical differentiation, use the Adrenocortical Differentiation Score (ADS). DOI:https://doi.org/10.1016/j.ccell.2016.04.002V
meta.tcga.study	The TCGA study associated with the sample.
meta.immune.subtype	The immune subtype of the sample.
meta.leukocyte.fraction	The fraction of leukocytes in the sample.
meta.stromal.fraction	The fraction of stromal cells in the sample.
meta.intratumor.heterogeneity	The intratumor heterogeneity of the sample.
meta.til.regional.fraction	The fraction of tumor-infiltrating lymphocytes in a specific region.
meta.proliferation	The proliferation rate of the sample.
meta.wound.healing	The wound healing signature score of the sample.
meta.macrophage.regulation	Information related to macrophage regulation in the sample.
meta.lymphocyte.infiltration.signature.score	The lymphocyte infiltration signature score of the sample.
meta.ifn.gamma.response	Information related to the IFN-gamma response in the sample.
meta.tgf.beta.response	Information related to the TGF-beta response in the sample.
meta.snv.neoantigens	Information related to SNV neoantigens in the sample.
meta.indel.neoantigens	Information related to indel neoantigens in the sample.
meta.silent.mutation.rate	The rate of silent mutations in the sample.
meta.nonsilent.mutation.rate	The rate of nonsilent mutations in the sample.
meta.number.of.segments	The number of genomic segments in the sample.
meta.fraction.altered	The fraction of the genome altered in the sample.
meta.aneuploidy.score	The aneuploidy score of the sample.
meta.homologous.recombination.defects	Information related to homologous recombination defects in the sample.
meta.bcr.evenness	The evenness of B-cell receptor sequences in the sample.
meta.bcr.shannon	The Shannon diversity index of B-cell receptor sequences in the sample.
meta.bcr.richness	The richness of B-cell receptor sequences in the sample.
meta.tcr.shannon	The Shannon diversity index of T-cell receptor sequences in the sample.
meta.tcr.richness	The richness of T-cell receptor sequences in the sample.
meta.tcr.evenness	The evenness of T-cell receptor sequences in the sample.
meta.cta.score	The cancer-testis antigen (CTA) score of the sample.
meta.th1.cells	The abundance of TH1 cells in the sample.
meta.th2.cells	The abundance of TH2 cells in the sample.
meta.th17.cells	The abundance of TH17 cells in the sample.
meta.b.cells.memory	The abundance of memory B cells in the sample.
meta.b.cells.naive	The abundance of naive B cells in the sample.
meta.dendritic.cells.activated	The abundance of activated dendritic cells in the sample.
meta.dendritic.cells.resting	The abundance of resting dendritic cells in the sample.
meta.eosinophils	The abundance of eosinophils in the sample.
meta.macrophages.m0	The abundance of macrophages M0 in the sample.
meta.macrophages.m1	The abundance of macrophages M1 in the sample.
meta.macrophages.m2	The abundance of macrophages M2 in the sample.
meta.mast.cells.activated	The abundance of activated mast cells in the sample.
meta.mast.cells.resting	The abundance of resting mast cells in the sample.
meta.monocytes	The abundance of monocytes in the sample.
meta.neutrophils	The abundance of neutrophils in the sample.
meta.nk.cells.activated	The abundance of activated natural killer (NK) cells in the sample.
meta.nk.cells.resting	The abundance of resting NK cells in the sample.
meta.plasma.cells	The abundance of plasma cells in the sample.
meta.t.cells.cd4.memory.activated	The abundance of activated memory CD4+ T cells in the sample.
meta.t.cells.cd4.memory.resting	The abundance of resting memory CD4+ T cells in the sample.
meta.t.cells.cd4.naive	The abundance of naive CD4+ T cells in the sample.
meta.t.cells.cd8	The abundance of CD8+ T cells in the sample.
meta.t.cells.follicular.helper	The abundance of follicular helper T cells in the sample.
meta.t.cells.gamma.delta	The abundance of gamma-delta T cells in the sample.
meta.t.cells.regulatory.tregs	The abundance of regulatory T cells in the sample.
meta.lymphocytes	The abundance of lymphocytes in the sample.
meta.mast.cells	The abundance of mast cells in the sample.
meta.dendritic.cells	The abundance of dendritic cells in the sample
meta.macrophages	The abundance of macrophages in the sample.
meta.portion.barcode	The unique identifier for the portion of the sample.
meta.rna_barcode	The unique identifier for the RNA sample.
meta.mir_barcode	The unique identifier for the microRNA (miRNA) sample.

## Sheet: Legend
Dataset-EV1. Description of the metadata features in TCGA data sets
