# Supplementary material for: TCGEx: a powerful visual interface for exploring and analyzing cancer gene expression data
Source: EMBO Rep. 2025 Mar 3;26(7):1863–90. doi: 10.1038/s44319-025-00407-7 (PMC11976970; doi:10.1038/s44319-025-00407-7)
Supplement: Supplementary file 7 — Dataset EV-2 [file 44319_2025_407_MOESM7_ESM.xlsx]

## Sheet: Sheet1
Gene Signature Name	Description	Number of Genes	Genes	Reference	DOI
Angiogenesis	This signature is constructed from genes which are highly coexpressed in the angiogenesis pathway.	16	VEGFA,CD34,ANGPTL4,KDR,TEK,NDUFA4L2,ANGPT2,ESM1,CXCR7,SEMA5B,FLT1,TIE1,CDH6,DLL4,FLT4,ENPEP	Cristescu et al, Clin Cancer Res., 2022	https://doi.org/10.1158/1078-0432.CCR-21-3336
Auslander - Impres	IMPRES score based on logical comparison of quantile-normalized expression of pre-defined checkpoint gene pairs.	15	CD86, CD40, PD-1, OX40L, CD28, PDL-1, CD80, VISTA, TIM-3, HVEM, CTLA4, CD276, CD27, CD200, CD137L	Auslander et al, Nat. Med., 2018	https://doi.org/10.1038/s41591-018-0157-9
Chaurio	A set of genes that reflect T and B cell responses in human cancer. CXCL13 is the crucial marker	7	CD3E, CD8A, IFNG, PRF1, CXCL13, IGHA1, IGHG1	Chaurio et al, Immunity 2022	https://doi.org/10.1016/j.immuni.2021.12.007
Chemokine	Chemokine gene set	12	CCL2,CCL3,CCL4,CCL5,CCL8,CCL18,CCL19,CCL21,CXCL9,CXCL10,CXCL11,CXCL13	Coppola et al (2011), Messina et al (2012)	doi:10.1016/j.ajpath.2011.03.007, doi:10.1038/srep00765
Davoli Cytotoxic Immune Signature	A signature based on scoring the immune infiltration based on gene expression profile.	7	CD247, CD2, CD3E, GZMH, NKG7, PRF1, GZMK	Davoli et al, Science, 2017	https://doi.org/10.1126/science.aaf8399
Effector T-cell	Effector T cell gene set	6	GZMA,GZMB,PRF1,IFNG,EOMES, CD8A	Bolen et al (2011)	doi:10.1182/bloodadvances.2016000786
Glycolysis	This signature is related to the expression of glucose transpoters and genes related to the metabolism of glucose.	30	ENO1,GSTP1,LDHA,TPI1,ERO1L,PGK1,PFKP,SLC2A1,CEP55,TEAD4,ADM,BAK1,PLAUR,TUBA1C,CDC20,IL8,MTHFD1L,S100A9,PDK1,CDCP1,SLC16A3,EPHA2,PLK1,CA9,CDCA2,FOSL1,ARNTL2,ORC1,GAPDH,B3GNT4	Cristescu et al, Clin Cancer Res., 2022	https://doi.org/10.1158/1078-0432.CCR-21-3335
gMDSC	The granulocytic myeloid-derived supressor cell signature contains markers for neutrophils and chemokines which are ligands for the neutrophils.	43	SERPINB1,SOD2,S100A8,CTSC,CCL18,CXCL2,PLAUR,NCF2,FPR1,IL8,S100A9,TNFAIP3,CXCL1,BCL2A1,EMR2,LILRB3,SLC11A1,IL6,TREM1,CCL20,LYN,CXCL3,IL1B,IL1R2,AQP9,IL2RA,GPR97,OSM,CXCR1,FPR2,C19orf59,CXCR2,CXCL6,CXCL5,EMR3,MEFV,S100A12,CD300E,FCGR3B,PPBP,LILRA5,LILRA3,CASP5	Cristescu et al, Clin Cancer Res., 2022	https://doi.org/10.1158/1078-0432.CCR-21-3337
Huang NRS	A signature based on differentially expressed genes between patients with recurrence and no recurrence.	68	CLEC5A, TNFSF8, LILRB2, FCGR2A, CLECL7A, CD86, CD14, LAIR1, ITGAM, FCGR3A, LILRB4, CD33, CCR1, SIGLEC9, MARCO, CD163, EMILIN2, CCL8, CCL2, HOPX, EFEMP1, FN1, SERPING1, SULF1, KLRC2, GZMB, IL2RA, TNFSF10, SERPINA1, PSTPIP2, GZMH, SLAMF8, HCLS1, PDCD1LG2, TNFAIP8L2, GZMA, CCL5, NKG7, CCR5, CLEC12A, CST7, CXCL10, GBP1, LILRB1, HCST, PRF1, LAG3, IFNG, TNFSF14, CXCL13, SIGLEC10, IL32, CXCL9, VCAM1, CA…	Huang et al, Nat. Med., 2019	https://doi.org/10.1038/s41591-019-0357-y
Hypoxia	This signature was developed based on the transcriptional reaponse of various cell types to hypoxia.	20	ENO1,LDHA,TPI1,DDIT4,ERO1L,P4HA1,P4HA2,PGK1,PFKP,SLC2A1,ADM,UPP1,ANGPTL4,NDRG1,PDK1,SLC16A3,EGLN3,CA9,FOSL1,TGFA	Cristescu et al, Clin Cancer Res., 2022	https://doi.org/10.1158/1078-0432.CCR-21-3334
IFNg expanded immune 18	18 gene IFNg immune gene set	18	CD3D,IL2RG,NKG7,CIITA,HLA-E,CD3E,CXCR6,CCL5,LAG3,TAGAP,GZMK,CD2, IDO1,CXCL10,HLA-DRA,STAT1,CXCL13,GZMB	Ayers et al (2017)	doi:10.1172/JCI91190
IFNg-6	6 gene IFNg associated gene set	6	IDO1,CXCL10,CXCL9,HLA-DRA,IFNG,STAT1	Ayers et al (2017)	doi:10.1172/JCI91190
IFNg/Effector T-cell	IFNg and T effector gene set	8	CD8A, GZMA, GZMB, IFNG, EOMES, CXCL9, CXCL10, TBX21	Fehrenbacher et al (2016)	doi:10.1016/S0140-6736(16)00587-0
Ipi-neoadjuvant	A gene signature that reflects a proinflammatory tumor microenvironment and clinical benefit from neoadjuvant ipilimumab.	32	CCL2, CCL3, CCL4, CCL5, CD8A, CXCL10, CXCL11, CXCL9, IDO, PRF1, GZMB, HLA-DMA, HLA-DOA, CD79B, IGH, IGKC, IGLC1, HLA-DQA1, IGHM, CD79A, IGHD, CD3G, CD3D, HLA-DPA1, LAT, VAV1, INPP5D, IL2RB, IGHG1, CIITA, IL21R, STAT1	Tarhini et al (2017)	http://dx.doi.org/10.1080/2162402X.2016.1231291
MHC-I	6 MHC-I genes	6	HLA-A, HLA-B, HLA-C, B2M, TAP1, TAP2	Liu et al (2021)	doi.org/10.1038/s41591-021-01331-8
MHC-II	13 MHC-II genes	13	HLA-DMA, HLA-DMB, HLA-DOA, HLA-DOB, HLA-DPA1, HLA-DPB1, HLA-DQA1, HLA-DQA2, HLA-DQB1, HLA-DQB2, HLA-DRA, HLA-DRB1, HLA-DRB5	Liu et al (2021)	doi.org/10.1038/s41591-021-01331-8
mMDSC	The monocytic myeloid-derived suppressor cell signature contains markers of the monocytic morphology.	209	CD74,CTSB,FCER1G,HLA-DRA,IFI30,HLA-DMB,C1QC,CD53,APOC1,CD14,FCGR2A,HLA-DMA,LAPTM5,SRGN,TYROBP,ALOX5AP,C1QB,HCLS1,ITGAX,ITGB2,RNASE6,LST1,GMFG,LILRB4,C3AR1,C5AR1,FCGR1A,ICAM1,LY96,MS4A6A,CD52,LILRB2,SASH3,C1orf162,CTSS,C1QA,IL10RA,MPEG1,CCL4,GIMAP4,FCGR3A,LSP1,SIGLEC1,SLC15A3,VSIG4,ARHGAP9,CD4,CORO1A,GPSM3,LY86,MS4A7,PILRA,PLEKHO2,SLCO2B1,ARRB2,IL18BP,CD48,CD68,EVI2A,FGD2,LAIR1,SLC7A7,AOAH,CD163,C…	Cristescu et al, Clin Cancer Res., 2022	https://doi.org/10.1158/1078-0432.CCR-21-3338
MYC	The Myc signature is an oncogenic signature focused on MYC pathway activation.	32	CCT3,CCT7,PA2G4,RRS1,TOMM40,DKC1,NOP56,MRTO4,WDR74,BOP1,NOP16,NOP2,NPM3,PAICS,TBRG4,MRPL12,EXOSC4,XPO5,BYSL,C19orf48,FARSA,CCDC86,BCL2L12,C10orf2,IPO4,PUS1,RPP40,TOP1MT,RRP9,RANBP1,CDC25A,WDR4	Cristescu et al, Clin Cancer Res., 2022	https://doi.org/10.1158/1078-0432.CCR-21-3332
Ock Immune Signature Score	A gene signature predictor based around Bayesian compound covariate predictor algorithm. Stratifies patients into a responder/non-responder.	105	ACSL3,AP2B1,APOL6,ARHGAP15,ARHGAP9,ARHGDIB,ATP6V0E2-AS1,B2M,BTN3A1,BTN3A3,CCL5,CD8A,CD8B,CEP72,CGREF1,CXCL10,CXCL2,CXCL3,CXCL9,CYTIP,DNAL1,EPSTI1,FAM134B,FAM26F,FAM65B,FAM92A1,FANCI,GBP1P1,GBP4,GBP5,GLRB,GPR171,GPSM1,HCP5,HILS1,HLA-A,HLA-B,HLA-C,HLA-DMA,HLA-DRA,HLA-DRB6,HLA-E,HLA-F,HLA-G,HLA-J,HOMER1,ICOS,IKZF3,IL23A,IL2RG,INPP5D,IRF1,ITGAL,JAK2,JAM3,KIAA1549,KLRD1,LCK,LCP1,LOC100507463,LOC286109…	Ock et al, Nat. Comm., 2017	https://doi.org/10.1038/s41467-017-01018-0
Pan	A gene panel, with 18 genes, developed to predict response to ICI.	18	BLM,CDK12,ERCC2,EXO1,FANCA,FANCM,KNTC1,MDC1,MLH3,MSH2,MSH3,PALB2,POLD1,POLE,PRKDC,RAD50,SHPRH,TOPBP1	Pan et al, Clin and Transl Immunology	https://doi.org/10.1002/cti2.1145
Proliferation	A marker that emphasizes genes related to the cell cycle and proliferation rates in cell lines.	227	H2AFZ,HMGB2,HMGA1,MCM7,PCNA,UBE2C,NCAPD2,RFC4,SNRPD1,NUSAP1,CKS2,PTTG1,KNTC1,KPNA2,ACTL6A,DKC1,KIAA0101,UBE2T,FEN1,SMC4,CEP55,DNMT1,MCM2,CENPW,FOXM1,LMNB1,CKS1B,NUP37,RACGAP1,RAN,RNASEH2A,CDK2,SPAG5,STMN1,TIMELESS,CCNE1,MAD2L1,STIL,UHRF1,TPX2,CDCA5,KIF11,NUDT1,FANCI,ANLN,CENPA,PRC1,TACC3,TOPBP1,MCM6,SKA1,ZWINT,GINS3,E2F2,NDC80,TRIP13,AURKB,CDC20,ECT2,CDC7,KIFC1,POLR2D,BCL2L12,CCNB2,CDCA3,HMMR,CDC…	Cristescu et al, Clin Cancer Res., 2022	https://doi.org/10.1158/1078-0432.CCR-21-3329
Ras	The Ras signature focuses on prediction of the response against PI3K and RAS inhibitors.	11	LGALS3,DUSP6,S100A6,PHLDA1,SPRY4,SPRY2,EPHA2,CD97,ETV4,FOSL1,SLCO4A1	Cristescu et al, Clin Cancer Res., 2022	https://doi.org/10.1158/1078-0432.CCR-21-3331
Roh Immune Score	A gene signature that combines cytolytic markers, HLA molecules, IFN-𝛄 pathway genes, chemokines, and adhesions molecules.	41	GZMA, GZMB, PRF1, GNLY, HLA-A, HLA-B, HLA-C, HLA-E, HLA-F, HLA-G, HLA-H, HLA-DMA, HLA-DMB, HLA-DOA, HLA-DOB, HLA-DPA1, HLA-DPB1, HLA-DQA1, HLA-DQA2, HLA-DQB1, HLA-DRA, HLA-DRB1, IFNG, IFNGR1, IFNGR2, IRF1, STAT1, PSMB9, CCR5, CCL3, CCL4, CCL5, CXCL9, CXCL10, CXCL11, ICAM1, ICAM2, ICAM3, ICAM4, ICAM5, VCAM1	Roh et al, Sci. Transl. Med., 2017	https://doi.org/10.1126/scitranslmed.aah3560
Rooney Immune Cytolytic Activity	A simple gene signature based around the expression of two key cytolytic effectors.	2	GZMA, PRF1	Rooney et al, Cell, 2015	https://doi.org/10.1016/j.cell.2014.12.033
Stroma	This signature is based on the infiltration of stromal cells into the tumor.	51	AEBP1,COL1A2,CRISPLD2,SPARC,COL3A1,COL5A1,VCAN,COL15A1,MMP2,PDGFRB,PCOLCE,OLFML2B,COL6A3,THY1,FSTL1,GPR124,EDNRA,MXRA8,THBS2,AXL,COL5A2,NID2,COL8A1,DCN,GGT5,ANGPTL2,CD248,LAMA4,GLT8D2,FBN1,ELTD1,CCDC80,CD93,RUNX1T1,LRRC32,MSRB3,HEG1,COL6A2,HSPA12B,OLFML1,TSHZ3,ANTXR1,FILIP1L,KIAA1462,ITGA11,WISP1,CDH11,ECM2,FAM26E,PODN,ADAMTS2	Cristescu et al, Clin Cancer Res., 2022	https://doi.org/10.1158/1078-0432.CCR-21-3330
TIP Hot	Genes that serve as a marker of 'hot' (inflamed) tumors.	12	CXCL9,CXCL10,CXCL11, CXCR3,CD3,CD4,CD8a,CD8b,CD274,PDCD1,CXCR4,CCL5	Wang et al, Sci Advances 2021	https://doi.org/10.1126/sciadv.abd7851
TLS	Tertiary lymphoid structures gene signature	9	CD79B, CD1D, CCR6, LAT, SKAP1, CETP, EIF1AY, RBP5, PTGDS	Cabrita et al (2020)	doi.org/10.1038/s41586-019-1914-8
WNT	A signature developed to predict WNT mutations within human tumor datasets.	13	RNF43,BMP4,TSPAN8,PPP1R1B,SLC44A4,C9orf152,VWA2,AXIN2,SP5,NKD1,CFTR,LGR5,ODAM	Cristescu et al, Clin Cancer Res., 2022	https://doi.org/10.1158/1078-0432.CCR-21-3333

## Sheet: Legend
Dataset-EV2. The list of previously published gene signatures associated with immunotherapy responsiveness (adapted from the IOSig platform)
