# Supplementary material for: TCGEx: a powerful visual interface for exploring and analyzing cancer gene expression data
Source: EMBO Rep. 2025 Mar 3;26(7):1863–90. doi: 10.1038/s44319-025-00407-7 (PMC11976970; doi:10.1038/s44319-025-00407-7)
Supplement: Supplementary file 8 — Dataset EV-3 [file 44319_2025_407_MOESM8_ESM.xlsx]

## Sheet: Sheet1
Cohort	Cancer_Type	Treatment	MIR155HG	Chemokines	IFNG18	Inflammatory_Sig	TIP_Hot	Ipi_Neoadjuvant	PD_L1	Neoadjuvant_Response	IFNg_Effector	Roh_Immune_Score	Immune_Cytolytic	TCR_Signaling	Effector_T	IFNG6	TIDE	mMDSC	Immunophenoscore	Immune_Infiltration	IMPRES	CD8	Ock_Immune_Score	Cibersort_genes	MHC_II	PD_L2	MHC_I	gMDSC	TLS	T_Cell_Infiltration	Blood_Signature	IPRES	Extracellular_Matrix	IRG_Signature	ImmuneCell_Signature	Angiogenesis	Stroma	EMT_GEP	Hypoxia	Glycolysis	Pan_Fibroblast_TGFB	LRRC15_CAF	RAS	Cell_Cycle	EMT_Lung	DNA_Damage_Repair	Proliferation	Buffa	WNT
Average	NA	NA	0.574379	0.625505	0.634195	0.635867	0.621167	0.625856	0.622655	0.608878	0.628613	0.609939	0.624735	0.623175	0.626811	0.625631	0.627074	0.599508	0.590755	0.604177	0.594855	0.615288	0.603235	0.572404	0.596951	0.597264	0.601389	0.550582	0.522259	0.544362	0.529029	0.509676	0.516717	0.465837	0.520231	0.473533	0.483113	0.487315	0.509496	0.533079	0.484559	0.473181	0.501552	0.516213	0.471368	0.501648	0.505415	0.504733	0.455586
Braun	Kidney	α-PD1	0.50544	0.49611	0.52234	0.5237	0.51418	0.50583	0.5675	0.55128	0.50466	0.51301	0.50311	0.49611	0.4967	0.48699	0.49068	0.51651	0.50719	0.48854	0.52739	0.47727	0.48815	0.49689	0.52855	0.48796	0.52739	0.57401	0.45882	0.50233	0.48155	0.53263	0.54681	0.54351	0.48912	0.47999	0.56566	0.56488	0.55963	0.53497	0.57925	0.56974	0.48485	0.48951	0.53419	0.49204	0.47203	0.50486	0.45221
Choueiri	Kidney	α-PD1	0.4359	0.66667	0.64103	0.64103	0.61538	0.66667	0.58974	0.84615	0.64103	0.64103	0.61538	0.66667	0.66667	0.61538	0.61538	0.82051	0.74359	0.64103	0.71795	0.69231	0.66667	0.82051	0.76923	0.76923	0.61538	0.71795	0.4359	0.74359	0.69231	0.69231	0.66667	0.71795	0.5641	0.66667	0.64103	0.66667	0.61538	0.53846	0.66667	0.64103	0.61538	0.25641	0.58974	0.5641	0.30769	0.46154	0.46154
Gide_Pre_PD1	Melanoma	α-PD1	0.57297	0.81818	0.83254	0.82536	0.83254	0.82536	0.82775	0.73684	0.85885	0.82536	0.811	0.84689	0.8445	0.83732	0.84211	0.70335	0.75598	0.80861	0.74163	0.85167	0.8134	0.76077	0.74402	0.66507	0.82536	0.66029	0.689	0.73445	0.66986	0.47608	0.47608	0.49043	0.52632	0.41627	0.44976	0.45455	0.50239	0.53589	0.4378	0.37081	0.46411	0.51914	0.45215	0.50239	0.50239	0.45933	0.47847
Gide_Pre_PD1_CTLA4	Melanoma	α-PD1/α-CTLA4	0.70996	0.77489	0.77489	0.77489	0.77922	0.74892	0.82684	0.81385	0.80519	0.77922	0.75758	0.71861	0.78355	0.83117	0.80087	0.75325	0.77922	0.74026	0.73593	0.77922	0.72294	0.71429	0.75758	0.78355	0.80519	0.73593	0.5974	0.64935	0.78355	0.61039	0.63636	0.66234	0.74892	0.54978	0.52814	0.5671	0.73593	0.74026	0.51948	0.64935	0.66234	0.52381	0.54113	0.32035	0.50216	0.64069	0.39827
GSE135222	NSCLC	α-PD1/α-PD-L1	0.52	0.66	0.8	0.8	0.78	0.8	0.8	0.68	0.76	0.62	0.68	0.84	0.76	0.7	0.76	0.64	0.54	0.68	0.66	0.76	0.46	0.54	0.66	0.68	0.42	0.44	0.38	0.4	0.36	0.42	0.5	0.4	0.42	0.4	0.54	0.34	0.28	0.28	0.28	0.56	0.26	0.24	0.54	0.44	0.22	0.3	0.38
GSE154538_Pre	GI cancer	α-PD1	0.65152	0.93939	0.9697	0.9697	1	0.9697	0.86364	1	0.87879	0.9697	0.90909	0.90909	0.93939	0.69697	0.90909	0.9697	0.9697	0.9697	0.9697	0.78788	0.93939	0.93939	0.81818	1	1	1	0.69697	0.60606	0.42424	0.9697	0.9697	0.81818	0.54545	0.84848	0.93939	0.84848	0.66667	0.63636	0.63636	0.90909	0.48485	0.30303	0.30303	0.33333	0.21212	0.45455	0.0303
GSE158403_Pre	Melanoma	α-PD-L1	0.49476	0.51399	0.47028	0.48427	0.48514	0.49825	0.53671	0.46503	0.47552	0.48427	0.52273	0.48427	0.48427	0.4965	0.4965	0.51573	0.51049	0.48601	0.46416	0.48864	0.49301	0.52098	0.51748	0.52098	0.44056	0.43007	0.56993	0.51923	0.53846	0.47378	0.40035	0.43182	0.4528	0.50874	0.45105	0.41084	0.43881	0.44406	0.53497	0.38986	0.41958	0.4528	0.52622	0.51748	0.43881	0.45455	0.63986
GSE165278_Pre	Melanoma	α-CTLA4	0.7	1	0.9	0.9	1	0.8	1	1	1	0.9	1	0.9	1	1	1	0.8	0.7	0.8	0.9	1	0.8	0.6	0.6	1	0.8	0.9	0.6	0.4	0.4	0.5	0.5	0.2	0.4	0.2	0.3	0.4	0.5	0.5	0.3	0.4	0.5	0.4	0.7	0.2	0.3	0.4	0.5
GSE173839	Breast	α-PD-L1	0.60673	0.72085	0.67077	0.67323	0.6798	0.66502	0.64943	0.6133	0.65599	0.67159	0.62562	0.59852	0.60673	0.73563	0.65517	0.57964	0.64204	0.61002	0.56322	0.62315	0.64122	0.56814	0.60673	0.68144	0.67488	0.69212	0.51724	0.52299	0.58867	0.53284	0.4023	0.42118	0.50575	0.33005	0.3046	0.42693	0.74056	0.79721	0.47126	0.3399	0.64943	0.76355	0.59195	0.61987	0.7578	0.7381	0.36782
GSE176307	Bladder	α-PD1/α-PD-L1	0.4441	0.60475	0.61444	0.61532	0.62676	0.59067	0.62236	0.5493	0.61972	0.58979	0.58363	0.58451	0.59859	0.63644	0.61796	0.57306	0.58187	0.58803	0.54489	0.59331	0.6118	0.52817	0.55018	0.53433	0.65669	0.51761	0.52201	0.52817	0.51585	0.44454	0.39437	0.46039	0.51408	0.40845	0.39525	0.38556	0.47887	0.61268	0.41197	0.38556	0.4463	0.66021	0.42958	0.55458	0.66989	0.55106	0.44982
GSE179351_CRC	CRC	α-PD1/α-CTLA4	0.71605	0.79012	0.77778	0.76543	0.71605	0.79012	0.67901	0.74074	0.69136	0.75309	0.71605	0.77778	0.67901	0.7037	0.61728	0.7037	0.75309	0.74074	0.85185	0.60494	0.66667	0.80247	0.7284	0.74074	0.58025	0.41975	0.66667	0.7284	0.69136	0.92593	0.91358	0.96296	0.83951	0.97531	0.98765	0.95062	0.2716	0.32099	0.96296	0.85185	0.44444	0.55556	0.59259	0.50617	0.54321	0.39506	0.16049
GSE179351_PDAC	PDAC	α-PD1/α-CTLA4	0.71765	0.85882	0.81176	0.81176	0.8	0.78824	0.64706	0.68235	0.77647	0.76471	0.63529	0.74118	0.77647	0.85882	0.67059	0.69412	0.63529	0.70588	0.71765	0.71765	0.78824	0.72941	0.76471	0.68235	0.75294	0.50588	0.61176	0.6	0.51765	0.32941	0.38824	0.28235	0.45882	0.24706	0.36471	0.14118	0.29412	0.34118	0.07059	0.41176	0.47059	0.37647	0.24706	0.36471	0.37647	0.21176	0.85882
GSE179730_Pre	HNSC	α-PD1	0.3125	0.58333	0.41667	0.5	0.16667	0.54167	0.5	0.375	0.33333	0.29167	0.70833	0.375	0.29167	0.375	0.5	0.5	0.33333	0.25	0.5	0.375	0.375	0.33333	0.41667	0.66667	0.45833	0.20833	0.29167	0.375	0.16667	0.20833	0.25	0.125	0.375	0.41667	0.33333	0.33333	0.20833	0.25	0.5	0.08333	0.41667	0.33333	0.16667	0.5	0.29167	0.41667	0.16667
GSE183924	Esophageal	α-PD-L1	0.56296	0.38148	0.36667	0.35185	0.3963	0.36667	0.27778	0.42963	0.42222	0.3963	0.40741	0.41852	0.44444	0.38889	0.48148	0.4	0.41852	0.4	0.37778	0.50741	0.4	0.31481	0.54444	0.34444	0.48148	0.44074	0.2963	0.55926	0.6037	0.43333	0.52593	0.44074	0.48519	0.33704	0.41852	0.51852	0.57037	0.54444	0.52222	0.51111	0.58519	0.52593	0.61852	0.50741	0.52593	0.64815	0.58519
GSE194040	Breast	α-PD1	0.7101	0.79711	0.7326	0.72326	0.71986	0.7326	0.72326	0.68591	0.7343	0.74533	0.69015	0.6944	0.71138	0.75976	0.70119	0.68166	0.71562	0.67487	0.62733	0.63413	0.71307	0.6163	0.66893	0.55263	0.71986	0.66214	0.55857	0.55093	0.65365	0.51019	0.41766	0.47199	0.48387	0.44822	0.35059	0.40917	0.59508	0.65874	0.47963	0.33531	0.51358	0.69355	0.55178	0.5764	0.69015	0.62564	0.40323
GSE195832_Pre	HNSC	α-PD1	0.42188	0.44271	0.44271	0.45833	0.46875	0.42708	0.60417	0.44271	0.46354	0.42708	0.47917	0.45833	0.46875	0.43229	0.47917	0.42708	0.45312	0.46875	0.46354	0.48958	0.44792	0.44271	0.39062	0.46094	0.38021	0.48438	0.41667	0.49479	0.45312	0.44271	0.45833	0.32292	0.48438	0.46875	0.43229	0.47917	0.63542	0.54167	0.53646	0.45833	0.45312	0.45312	0.52083	0.49479	0.45833	0.58333	0.54167
GSE67501	Kidney	α-PD1	0.78571	0.46429	0.53571	0.53571	0.46429	0.5	0.75	0.5	0.46429	0.39286	0.57143	0.57143	0.57143	0.42857	0.57143	0.46429	0.42857	0.57143	0.53571	0.57143	0.46429	0.5	0.28571	0.60714	0.28571	0.5	0.46429	0.67857	0.25	0.78571	0.78571	0.46429	0.75	0.39286	0.60714	0.71429	0.39286	0.32143	0.67857	0.67857	0.75	0.53571	0.5	0.5	0.53571	0.28571	0.75
GSE99070	Malignant Pleural Mesothelioma	α-PD1	0.70833	0.625	0.79167	0.79167	0.75	0.83333	0.70833	0.75	0.70833	0.75	0.75	0.66667	0.70833	0.79167	0.70833	0.79167	0.66667	0.66667	0.54167	0.625	0.83333	0.66667	0.75	0.3125	0.75	0.66667	0.5	0.45833	0.66667	0.58333	0.45833	0.16667	0.54167	0.45833	0.29167	0.375	0.70833	0.79167	0.54167	0	0.58333	0.66667	0.41667	0.625	0.625	0.75	0.5
HugoLo_IPRES_2016	Melanoma	α-PD1	0.47929	0.39053	0.52071	0.50888	0.46746	0.48521	0.57988	0.36686	0.49704	0.52071	0.4142	0.49704	0.47929	0.50296	0.46746	0.42012	0.42604	0.47337	0.39053	0.50296	0.47337	0.43195	0.60947	0.45562	0.60947	0.39645	0.51479	0.33136	0.30178	0.14201	0.19527	0.21893	0.2426	0.19527	0.22485	0.21893	0.26036	0.30769	0.18343	0.24852	0.43787	0.33136	0.30178	0.4497	0.31361	0.27219	0.39053
IMmotion150	Kidney	α-PD-L1	0.58939	0.58084	0.66649	0.66845	0.65972	0.65046	0.60648	0.57496	0.66952	0.62945	0.68536	0.70477	0.68109	0.6364	0.67717	0.56001	0.59989	0.70103	0.64227	0.69017	0.64975	0.59081	0.61752	0.60007	0.62233	0.41987	0.5682	0.61378	0.50089	0.42308	0.45495	0.49056	0.54291	0.42058	0.461	0.4578	0.50142	0.44053	0.48255	0.45068	0.45513	0.47276	0.42165	0.48095	0.47561	0.44925	0.49715
IMVigor210	Bladder	α-PD-L1	0.47567	0.56541	0.55786	0.56042	0.5672	0.54891	0.56893	0.50396	0.61477	0.54559	0.57027	0.5789	0.6016	0.61547	0.58587	0.47992	0.53178	0.55102	0.47685	0.59418	0.54098	0.48395	0.50371	0.53069	0.57973	0.45697	0.48529	0.51528	0.43529	0.43868	0.44655	0.4055	0.50454	0.41196	0.42059	0.41419	0.44137	0.51253	0.41803	0.46873	0.38632	0.66605	0.40153	0.60818	0.66464	0.54041	0.48312
Johnson	Melanoma / Lung	α-PD1/α-PD-L1	0.53788	0.51389	0.54167	0.54798	0.55303	0.56061	0.54419	0.50253	0.53788	0.55808	0.5303	0.53409	0.51641	0.56818	0.54419	0.52652	0.51136	0.51641	0.52778	0.56313	0.55556	0.4899	0.60985	0.53346	0.56439	0.45455	0.44318	0.47475	0.49242	0.37374	0.47348	0.33838	0.5101	0.37374	0.44066	0.48485	0.44192	0.4697	0.5101	0.4798	0.52399	0.52652	0.42803	0.59091	0.53914	0.43308	0.47096
Kim	GI cancer	α-PD1	0.65404	0.7601	0.79545	0.79293	0.81313	0.74495	0.80808	0.66667	0.80556	0.79293	0.72475	0.7399	0.77778	0.85606	0.7803	0.61616	0.70707	0.69444	0.69444	0.79798	0.7399	0.52778	0.73737	0.66162	0.7702	0.62374	0.44697	0.55808	0.57071	0.32071	0.37121	0.40404	0.44444	0.25505	0.21212	0.30556	0.67677	0.78283	0.27273	0.33333	0.69192	0.70202	0.33081	0.56313	0.72727	0.70707	0.37626
Lee_pre	Melanoma	α-PD2	0.61688	0.5671	0.54978	0.54329	0.56061	0.52165	0.55087	0.46753	0.62121	0.53247	0.56277	0.57576	0.61039	0.57792	0.58009	0.48485	0.5	0.55628	0.40693	0.57792	0.52381	0.50433	0.47835	0.52489	0.61039	0.59524	0.49567	0.49784	0.49134	0.49134	0.4632	0.48268	0.50433	0.48918	0.39394	0.42641	0.59524	0.60606	0.38961	0.46537	0.42208	0.59524	0.64502	0.65152	0.60823	0.57359	0.51082
Liu_naive	Melanoma	α-PD3	0.512	0.48237	0.46137	0.47412	0.47187	0.47037	0.53488	0.46887	0.46737	0.48612	0.47412	0.45761	0.44336	0.47637	0.46062	0.49437	0.46662	0.46962	0.47862	0.44036	0.44786	0.45536	0.53263	0.45536	0.47637	0.46212	0.46362	0.4171	0.47862	0.3916	0.48612	0.3856	0.4126	0.42011	0.42536	0.3961	0.50038	0.50188	0.36684	0.47412	0.44336	0.54389	0.33008	0.4156	0.51088	0.45986	0.35334
Liu_prog	Melanoma	α-PD4	0.51613	0.69829	0.66034	0.66224	0.62998	0.70209	0.6148	0.67742	0.63947	0.63947	0.65465	0.69639	0.64137	0.6129	0.64137	0.68691	0.65465	0.66034	0.65085	0.59013	0.59772	0.65655	0.68311	0.5797	0.58634	0.57685	0.70209	0.59013	0.64137	0.62619	0.60342	0.68121	0.58444	0.6167	0.64896	0.61101	0.59583	0.58634	0.59393	0.54269	0.43074	0.57116	0.51233	0.48767	0.55028	0.51613	0.43264
Miao	Kidney	α-PD1/α-PD1+α-CTLA4	0.71667	0.4	0.51667	0.51667	0.51667	0.4	0.23333	0.51667	0.53333	0.45	0.45	0.5	0.51667	0.51667	0.5	0.51667	0.53333	0.5	0.53333	0.51667	0.6	0.43333	0.43333	0.41667	0.43333	0.33333	0.48333	0.61667	0.85	0.56667	0.76667	0.53333	0.75	0.8	0.73333	0.76667	0.58333	0.83333	0.63333	0.71667	0.63333	0.75	0.55	0.76667	0.78333	0.81667	0.38333
Motzer	Kidney	α-PD1	0.48496	0.51874	0.52363	0.52416	0.51596	0.53034	0.49522	0.53289	0.52359	0.53166	0.53821	0.51618	0.52681	0.52116	0.52703	0.54837	0.51468	0.52787	0.50675	0.5045	0.53095	0.53519	0.5041	0.54114	0.52985	0.48549	0.54766	0.52293	0.4578	0.50397	0.45516	0.51592	0.50467	0.55481	0.48338	0.44744	0.45511	0.44899	0.45864	0.45388	0.45653	0.43558	0.5138	0.50414	0.44762	0.43779	0.53488
Riaz_pre	Melanoma	α-PD6	0.57949	0.66154	0.6641	0.66923	0.65641	0.65641	0.5641	0.64103	0.65128	0.63077	0.64872	0.67692	0.64359	0.65897	0.63846	0.64359	0.68462	0.66923	0.64615	0.65128	0.64615	0.67949	0.61282	0.57949	0.52821	0.69487	0.67179	0.67179	0.59487	0.56154	0.52308	0.65897	0.57436	0.56667	0.54615	0.54359	0.56154	0.58974	0.53333	0.47436	0.46154	0.60513	0.33846	0.54872	0.58974	0.54359	0.52308
VanAllen_antiCTLA4_2015	Melanoma	α-CTLA4	0.49242	0.48864	0.49621	0.46212	0.42803	0.45455	0.4053	0.48485	0.50379	0.46591	0.52273	0.4697	0.53409	0.45076	0.49242	0.47348	0.45833	0.51515	0.45076	0.45076	0.46591	0.48864	0.48485	0.54924	0.55682	0.46212	0.57197	0.4697	0.59848	0.57955	0.57197	0.47727	0.44697	0.54924	0.60227	0.56061	0.47727	0.52273	0.56439	0.54167	0.5	0.53788	0.54545	0.36364	0.52273	0.51136	0.58712
[truncated: 2 more columns]

## Sheet: Legend
Dataset-EV3. AUC values of MIR155HG and previously described gene signatures calclated on the IOSig platform
